# Supplementary material for: A new species of Harpactea (Araneae, Dysderidae) from Aegean region of Turkey
Source: Zookeys. 2010 Oct 1;(59):39–45. doi: 10.3897/zookeys.59.483 (PMC3088344; doi:10.3897/zookeys.59.483)
Supplement: XML Treatment for Harpactea erseni [file zookeys.59.483-treatment1.xml]

<!DOCTYPE tp:taxon-treatment
  PUBLIC "-//TaxonX//DTD Taxonomic Treatment Publishing DTD v0 20100105//EN" "tax-treatment-NSO.dtd">
<tp:taxon-treatment xmlns:tp="http://www.plazi.org/taxpub"><tp:treatment-meta><mixed-citation publication-type="journal"><person-group><name><surname>Kunt</surname><given-names>Kadir Boğaç</given-names></name><name><surname>Özkütük</surname><given-names>Recep Sulhi</given-names></name><name><surname>Kaya</surname><given-names>Rahşen S.</given-names></name></person-group><article-title>A new species of <italic>Harpactea</italic> (Araneae, Dysderidae) from Aegean region of Turkey</article-title><source>Zookeys</source><day>1</day><month>10</month><year>2010</year><volume>2010</volume><issue>59</issue><fpage>39</fpage><lpage>45</lpage><pub-id pub-id-type="doi">10.3897/zookeys.59.483</pub-id></mixed-citation></tp:treatment-meta><tp:nomenclature><tp:taxon-name>
                    	<tp:taxon-name-part taxon-name-part-type="genus">Harpactea</tp:taxon-name-part>
                    	<tp:taxon-name-part taxon-name-part-type="species">erseni</tp:taxon-name-part>
                    	<object-id xmlns:xlink="http://www.w3.org/1999/xlink" xlink:type="simple">urn:lsid:zoobank.org:act:E8F34578-2D22-4893-A7FC-BD1520B159BA</object-id>
                    </tp:taxon-name><tp:taxon-status xmlns:xlink="http://www.w3.org/1999/xlink" xlink:type="simple">sp. n.</tp:taxon-status><xref ref-type="fig" rid="F2">Figs 2</xref><xref ref-type="fig" rid="F3">9</xref></tp:nomenclature><tp:treatment-sec sec-type="Material examined"><title>Material examined:</title><p>Holotype ♂ (MTAS) <bold>İzmir Province</bold>, Yamanlar Mountain, Karagöl [38°33'26.00N; 27°13'11.00E], 28. XI. 2008, under stones, leg. K.B.Kunt. Paratypes: 2 ♂ (MTAS) same data as holotype.<!--PageBreak--></p></tp:treatment-sec><tp:treatment-sec sec-type="Derivatio nominis"><title>Derivatio nominis:</title><p>The new species is dedicated to “Ersen Aydın Yağmur” who made a great contribution to our knowledge of Turkish scorpions and who is a good friend of the authors.</p></tp:treatment-sec><tp:treatment-sec sec-type="Diagnosis"><title>Diagnosis:</title><p><tp:taxon-name>Harpactea erseni</tp:taxon-name> sp. n. differs from other Turkish <tp:taxon-name>Harpactea</tp:taxon-name> species (see <xref ref-type="bibr" rid="B12">Nosek 1905</xref>; <xref ref-type="bibr" rid="B1">Alicata 1974</xref>; <xref ref-type="bibr" rid="B3">Brignoli 1978a</xref>-<xref ref-type="bibr" rid="B4">b</xref>; <xref ref-type="bibr" rid="B5">Brignoli 1979</xref>; <xref ref-type="bibr" rid="B2">Bayram et al. 2009</xref>) in the structure of the pedipalp of the male. However, the palpal structures of <tp:taxon-name>Harpactea erseni</tp:taxon-name> sp. n. are close to <tp:taxon-name>Harpactea strandjica</tp:taxon-name> Dimitrov, 1997 and <tp:taxon-name>Harpactea terveli</tp:taxon-name> Lazarov, 2009 described from Bulgaria (see <xref ref-type="bibr" rid="B9">Lazarov 2009</xref>). The new species can be distinguished from <tp:taxon-name>Harpactea terveli</tp:taxon-name> by the different shape of the embolus and conductor; and from <tp:taxon-name>Harpactea strandjica</tp:taxon-name> by having a thinner, curved embolus without a bifurcated tip.</p></tp:treatment-sec><tp:treatment-sec sec-type="Comments"><title>Comments:</title><p><tp:taxon-name>Harpactea</tp:taxon-name> is one of the most endemic and speciose dysderid genera in Turkey, with 17 endemics (<xref ref-type="bibr" rid="B2">Bayram et al. 2010</xref>). Most of the endemic species have restricted distributions and occur at high elevations, such as the mountain ranges of the Mediterranean, and the north and central Anatolian regions. This distribution pattern presumably results from the combination of topography, proximate biogeographical subregions, the high number of different biotopes and the climate of Anatolia, all of which play a special role in speciation. In short, the Anatolian <tp:taxon-name>Harpactea</tp:taxon-name> fauna is characterized by a high level of local endemism, and by limited co-occurrence of species in the adjacent zoogeographical regions. However, one question can be raised regarding the newly described species: is the male a specimen of a previously described species known only from the female (presumably from Turkey or neighboring countries)? According to our morphometric data, our samples are larger than all previously described <tp:taxon-name>Harpactea</tp:taxon-name> species from Turkey (see <xref ref-type="bibr" rid="B3">Brignoli 1978a</xref>–<xref ref-type="bibr" rid="B4">b</xref>), supporting our conclusion that it is in fact a new species, rather than the male of a previously described female.</p></tp:treatment-sec><tp:treatment-sec sec-type="Measurements (holotype)"><title>Measurements (holotype):</title><p><bold>AL</bold> 4.05; <bold>CL</bold> 3.45; <bold>CWmax</bold> 2.25; <bold>CWmin</bold> 1.35; <bold>AMEd</bold> 0.15; <bold>PLEd</bold> 0.13; <bold>PMEd</bold> 0.10; <bold>ChF</bold> 0.76; <bold>ChG</bold> 0.34; <bold>ChL</bold> 1.35 mm. Leg measurements are given in <xref ref-type="table" rid="T1">Table 1.</xref></p><table-wrap id="T1" position="float" orientation="portrait"><label>Table 1.</label><caption><p>Leg measurements of <tp:taxon-name>Harpactea erseni</tp:taxon-name> sp. n.</p></caption><table><tbody><tr><th rowspan="1" colspan="1">Legs</th><th rowspan="1" colspan="1">I</th><th rowspan="1" colspan="1">II</th><th rowspan="1" colspan="1">III</th><th rowspan="1" colspan="1">IV</th></tr><tr><td rowspan="1" colspan="1"><bold>C</bold></td><td rowspan="1" colspan="1">1.65</td><td rowspan="1" colspan="1">1.28</td><td rowspan="1" colspan="1">0.88</td><td rowspan="1" colspan="1">1.20</td></tr><tr><td rowspan="1" colspan="1"><bold>Tr</bold></td><td rowspan="1" colspan="1">0.52</td><td rowspan="1" colspan="1">0.34</td><td rowspan="1" colspan="1">0.34</td><td rowspan="1" colspan="1">0.37</td></tr><tr><td rowspan="1" colspan="1"><bold>Fe</bold></td><td rowspan="1" colspan="1">3.15</td><td rowspan="1" colspan="1">2.63</td><td rowspan="1" colspan="1">2.45</td><td rowspan="1" colspan="1">3.00</td></tr><tr><td rowspan="1" colspan="1"><bold>Pa</bold></td><td rowspan="1" colspan="1">1.20</td><td rowspan="1" colspan="1">1.76</td><td rowspan="1" colspan="1">1.23</td><td rowspan="1" colspan="1">1.50</td></tr><tr><td rowspan="1" colspan="1"><bold>Ti</bold></td><td rowspan="1" colspan="1">2.55</td><td rowspan="1" colspan="1">2.46</td><td rowspan="1" colspan="1">2.02</td><td rowspan="1" colspan="1">3.38</td></tr><tr><td rowspan="1" colspan="1"><bold>Me</bold></td><td rowspan="1" colspan="1">2.63</td><td rowspan="1" colspan="1">2.25</td><td rowspan="1" colspan="1">2.15</td><td rowspan="1" colspan="1">2.63</td></tr><tr><td rowspan="1" colspan="1"><bold>Ta</bold></td><td rowspan="1" colspan="1">0.80</td><td rowspan="1" colspan="1">0.83</td><td rowspan="1" colspan="1">0.83</td><td rowspan="1" colspan="1">0.84</td></tr><tr><td rowspan="1" colspan="1"><bold>Total</bold></td><td rowspan="1" colspan="1">12.50</td><td rowspan="1" colspan="1">11.55</td><td rowspan="1" colspan="1">9.90</td><td rowspan="1" colspan="1">12.92</td></tr></tbody></table></table-wrap></tp:treatment-sec><tp:treatment-sec sec-type="Description"><title>Description:</title><p>Carapace light brown, with smooth surface and distinct fovea. AME, PLE and PME closely grouped; AME separated (<xref ref-type="fig" rid="F2">Fig. 2</xref>). Sternum, labium, gnathocoxae and chelicerae yellowish-brown. Sternum with long, thin hairs near the margin (<xref ref-type="fig" rid="F2">Fig. 3</xref>). Cheliceral groove with four teeth: retromargin with two teeth, including a tiny one at the base of the groove; promargin with two strong teeth of equal size close to each other. Top of the labium and gnathocoxae with short, strong hairs, sparsely distributed (<xref ref-type="fig" rid="F2">Fig. 4</xref>). Abdomen greyish-light brown, with short, thin blackish hairs over the entire surface. Legs yellowish-light brown with sparse blackish setae. Leg IV &gt; Leg I &gt; Leg II &gt; Leg III. Tarsi with three claws. Tarsi III and IV with fine scopulae. Legs III and IV with fine metatarsal scopulae covering slightly less than the distal half of<!--PageBreak--> the segment (ventral surface only). Dorsal part of coxae III and IV with 2–6 spines (<xref ref-type="fig" rid="F2">Fig. 5</xref>). Details of leg spination are given in <xref ref-type="table" rid="T2">Table 2.</xref></p><p>Palpal organ with globular bulb and curved, black embolus tapering towards the tip. Conductor same colour as embolus and hook-shaped at the tip and with a tuberculum on the mid-part (<xref ref-type="fig" rid="F3">Figs 6–9</xref>). Female unknown.</p><fig id="F2" position="float" orientation="portrait"><label>Figures 2–5.</label><caption><p><tp:taxon-name>Harpactea erseni</tp:taxon-name> sp. n. <bold>2</bold> Carapace <bold>3</bold> Sternum <bold>4</bold> Right chelicer, ventral view <bold>5	</bold> Coxae IV, dorsal view.</p></caption><graphic xmlns:xlink="http://www.w3.org/1999/xlink" xlink:href="ZooKeys-059-039-g002.jpg" position="float" orientation="portrait" xlink:type="simple"/></fig><table-wrap id="T2" position="float" orientation="portrait"><label>Table 2.</label><caption><p>Leg spination of <tp:taxon-name>Harpactea erseni</tp:taxon-name> sp. n.</p></caption><table><tbody><tr><th rowspan="1" colspan="1">Legs</th><th rowspan="1" colspan="1">I</th><th rowspan="1" colspan="1">II</th><th rowspan="1" colspan="1">III</th><th rowspan="1" colspan="1">IV</th></tr><tr><td rowspan="1" colspan="1"><bold>C</bold></td><td rowspan="1" colspan="1">0</td><td rowspan="1" colspan="1">0</td><td rowspan="1" colspan="1">2-3 D</td><td rowspan="1" colspan="1">5-6 D</td></tr><tr><td rowspan="1" colspan="1"><bold>Tr</bold></td><td rowspan="1" colspan="1">0</td><td rowspan="1" colspan="1">0</td><td rowspan="1" colspan="1">0</td><td rowspan="1" colspan="1">0</td></tr><tr><td rowspan="1" colspan="1"><bold>Fe</bold></td><td rowspan="1" colspan="1">2 Pl</td><td rowspan="1" colspan="1">1, 1 Pl</td><td rowspan="1" colspan="1">2, 2, 2 D</td><td rowspan="1" colspan="1">1, 2, 2 D, 2-4 Rl</td></tr><tr><td rowspan="1" colspan="1"><bold>Pa</bold></td><td rowspan="1" colspan="1">0</td><td rowspan="1" colspan="1">0</td><td rowspan="1" colspan="1">1 D</td><td rowspan="1" colspan="1">1 Rl</td></tr><tr><td rowspan="1" colspan="1"><bold>Ti</bold></td><td rowspan="1" colspan="1">0</td><td rowspan="1" colspan="1">0</td><td rowspan="1" colspan="1">6 Pl, 1 Rl, 2, 1, 2 V</td><td rowspan="1" colspan="1">1, 1, 1 Pl, 1, 1 Rl, 5-6 V</td></tr><tr><td rowspan="1" colspan="1"><bold>Me</bold></td><td rowspan="1" colspan="1">0</td><td rowspan="1" colspan="1">0</td><td rowspan="1" colspan="1">6 Pl, 1, 1 Pl, 5-6 V</td><td rowspan="1" colspan="1">3 Pl, 4 Rl, 3-5 V</td></tr><tr><td rowspan="1" colspan="1"><bold>Ta</bold></td><td rowspan="1" colspan="1">0</td><td rowspan="1" colspan="1">0</td><td rowspan="1" colspan="1">0</td><td rowspan="1" colspan="1">0</td></tr></tbody></table></table-wrap><fig id="F3" position="float" orientation="portrait"><label>Figures 6–9.</label><caption><p><tp:taxon-name>Harpactea erseni</tp:taxon-name> sp. n., general appearance of right bulb <bold>6–8</bold> Prolateral view <bold>7–9</bold> Retrolateral view <bold>CO</bold> Conductor <bold>E</bold> Embolus <bold>T</bold> Tegulum (Scale lines: 0.5 mm)</p></caption><graphic xmlns:xlink="http://www.w3.org/1999/xlink" xlink:href="ZooKeys-059-039-g003.jpg" position="float" orientation="portrait" xlink:type="simple"/></fig></tp:treatment-sec><ref-list><ref id="B12"><mixed-citation xmlns:xlink="http://www.w3.org/1999/xlink" xlink:type="simple"><person-group><name name-style="western"><surname>Nosek</surname><given-names>A</given-names></name></person-group>(<year>1905</year>)<article-title> Araneiden, Opilionen und Chernetiden.</article-title> In: <person-group><name name-style="western"><surname>Penther</surname><given-names>A</given-names></name><name name-style="western"><surname>Zederbauer</surname><given-names>E</given-names></name></person-group>. <source>Ergebnisse einer naturwissenschaftlichen Reise zum Erdschias-Dagh (Kleinasien). Annales des naturhistorischer Museum</source>, <publisher-loc>Wien</publisher-loc><volume>20</volume>: <fpage>114</fpage>-<lpage>154</lpage>.</mixed-citation></ref><ref id="B1"><mixed-citation xmlns:xlink="http://www.w3.org/1999/xlink" xlink:type="simple"><person-group><name name-style="western"><surname>Alicata</surname><given-names>P</given-names></name></person-group>(<year>1974</year>)<article-title> Su una nuova specie di Harpactea (Araneae, Dysderidae) della Turchia.</article-title><source>Animalia</source><volume>1</volume>:<fpage>69</fpage>-<lpage>72</lpage>.</mixed-citation></ref><ref id="B3"><mixed-citation xmlns:xlink="http://www.w3.org/1999/xlink" xlink:type="simple"><person-group><name name-style="western"><surname>Brignoli</surname><given-names>PM</given-names></name></person-group>(<year>1978a</year>) <article-title>Ragni di Turchia IV. Leptonetidae, Dysderidae ed Agelenidae nuovi o interessanti di grotte della Turchia meridionale (Araneae).</article-title><source>Quaderni del Museo di Speleologia</source><volume>3</volume>:<fpage>37</fpage>-<lpage>54</lpage>.</mixed-citation></ref><ref id="B4"><mixed-citation xmlns:xlink="http://www.w3.org/1999/xlink" xlink:type="simple"><person-group><name name-style="western"><surname>Brignoli</surname><given-names>PM</given-names></name></person-group>(<year>1978b</year>) <article-title>Ragni di Turchia V. Specie nuove o interessanti, cavernicole ed epigee, di varie famiglie (Araneae)</article-title>. <source>Revue Suisse de Zooogie 85</source>: <fpage>461</fpage>–<lpage>541</lpage>.<!--PageBreak--></mixed-citation></ref><ref id="B5"><mixed-citation xmlns:xlink="http://www.w3.org/1999/xlink" xlink:type="simple"><person-group><name name-style="western"><surname>Brignoli</surname><given-names>PM</given-names></name></person-group>(<year>1979</year>)<article-title> Spiders from Turkey, VI. Four new species from the coast of the Black Sea (Araneae).</article-title><source>Bulletin of the British Arachnological Society</source><volume>4</volume>:<fpage>310</fpage>-<lpage>313</lpage>.</mixed-citation></ref><ref id="B2"><mixed-citation xmlns:xlink="http://www.w3.org/1999/xlink" xlink:type="simple"><person-group><name name-style="western"><surname>Bayram</surname><given-names>A</given-names></name><name name-style="western"><surname>Kunt</surname><given-names>KB</given-names></name><name name-style="western"><surname>Danışman</surname><given-names>T</given-names></name></person-group>(<year>2010</year>) <source>The checklist of the spiders of Turkey, Version 10.1.0.</source><publisher-name>Ankara: Turkish Arachnological Society</publisher-name>. <ext-link ext-link-type="uri" xlink:href="http://www.spidersofturkey.com" xlink:type="simple">http://www.spidersofturkey.com</ext-link> [accessed 17.V.2010]</mixed-citation></ref><ref id="B9"><mixed-citation xmlns:xlink="http://www.w3.org/1999/xlink" xlink:type="simple"><person-group><name name-style="western"><surname>Lazarov</surname><given-names>S</given-names></name></person-group>(<year>2009</year>) <article-title>A new spider species from Bulgaria, Harpactea terveli sp. n. (Araneae: Dysderidae)</article-title>. <source>International Journal of Academic Research</source>. <volume>1</volume>(<issue>2</issue>): <fpage>96</fpage>–<lpage>98</lpage>.</mixed-citation></ref></ref-list></tp:taxon-treatment>
